# Supplementary material for: Comparative Genomics of Limosilactobacillus reuteri YLR001 Reveals Genetic Diversity and Probiotic Properties
Source: Microorganisms. 2024 Aug 10;12(8):1636. doi: 10.3390/microorganisms12081636 (PMC11356486; doi:10.3390/microorganisms12081636)
Supplement: Supplementary file 1 [file microorganisms-12-01636-s001.zip › Table S1.xlsx]

## Sheet: Table S1
Table S1 Genome information of 20 Lactobacillus reuteri strains.
Strain	Host	Isolation site	Size (Mb)	CDS	GC%	rRNA	tRNA	Source
YLR001	Yak	Gastrointestinal tract	2.24	2183	38.84	18	69	CP065540.1
DSM20016	Human	Feces	1.99	1999	38.87	18	68	CP000705.1
JCM1112	Human	Feces	2.03	2048	38.87	18	65	AP007281.1
IRT	Human	Gastrointestinal tract	1.99	1974	38.89	18	69	CP011024.1
SD2112	Human	Breast Milk	2.26	2226	38.03	18	70	CP002844.1
ZLR003	Pig	Caecum mucosa	2.23	2212	38.65	18	69	CP014786.1
I5007	Pig	Colonic mucosa	1.94	1901	38.98	18	69	CP006011.1
YSJL-12	Pig	Feces	2.08	2062	39.01	18	70	CP030089.1
ATCC53608	Pig	Gastrointestinal tract	1.94	1896	38.96	18	69	LN906634.1
SKKU-OGDONS-01	Chicken	Small intestine	2.25	2098	38.85	18	71	CP029615.1
TD1	Rat	Gastrointestinal tract	2.14	2001	38.77	18	70	CP006603.1
I49	Rat	Gastrointestinal tract	2.04	1930	38.75	18	69	CP015408.2
LTH2584	Sourdough	Sourdough	2.06	2027	38.39	16	71	INSDC：JOSX00000000.1
TMW1.112	Sourdough	Sourdough	2.03	1936	38.44	11	66	NSDC：JOKX00000000.2
LR4	Cow	Feces	2.17	2225	38.51	15	74	QGHU00000000
LR10	Cow	Feces	2.44	2703	38.25	12	83	QGHT00000000
LR13	Cow	Feces	2.37	2443	38.17	6	75	QGHR00000000
LR1	Goat	Feces	2.26	2153	38.34	14	66	QGID00000000
LR2	Goat	Feces	2.37	2452	38.17	6	79	QGIC00000000
LR11	Goat	Feces	2.37	2449	38.17	6	79	QGIA00000000
