# Supplementary material for: Comparative Genomics of Limosilactobacillus reuteri YLR001 Reveals Genetic Diversity and Probiotic Properties
Source: Microorganisms. 2024 Aug 10;12(8):1636. doi: 10.3390/microorganisms12081636 (PMC11356486; doi:10.3390/microorganisms12081636)
Supplement: Supplementary file 1 [file microorganisms-12-01636-s001.zip › Table S2.xlsx]

## Sheet: Table S2
Table S2 Unique genes of YLR001 genome
Cluster ID	Gene No.	COG ID	COG Description	KO ID	KO Description
CLUSTER2685	7	COG3344	Retron-type reverse transcriptase	K00986	RNA-directed DNA polymerase [EC:2.7.7.49]
CLUSTER3074	5	COG2801	Transposase InsO and inactivated derivatives	K07497	putative transposase
CLUSTER4159	2	COG1396	Transcriptional regulator, contains XRE-family HTH domain	-	-
CLUSTER4160	2	-	-	-	-
CLUSTER4164	2	-	-	-	-
CLUSTER4166	2	COG3378	DNA primase, phage- or plasmid-associated	K06919	putative DNA primase/helicase
CLUSTER4171	2	-	-	-	-
CLUSTER4175	2	-	-	-	-
CLUSTER4176	2	-	-	-	-
CLUSTER4184	2	COG1403	5-methylcytosine-specific restriction endonuclease McrA	K07451	5-methylcytosine-specific restriction enzyme A [EC:3.1.21.-]
CLUSTER4189	2	-	-	-	-
CLUSTER4652	1	-	-	-	-
CLUSTER4653	1	-	-	-	-
CLUSTER4654	1	-	-	-	-
CLUSTER4655	1	-	-	-	-
CLUSTER4656	1	-	-	-	-
CLUSTER4657	1	-	-	-	-
CLUSTER4658	1	-	-	-	-
CLUSTER4659	1	-	-	-	-
CLUSTER4660	1	COG1387	Histidinol phosphatase or related hydrolase of the PHP family	K04486	histidinol-phosphatase (PHP family) [EC:3.1.3.15]
CLUSTER4661	1	-	-	-	-
CLUSTER4662	1	COG0106	Phosphoribosylformimino-5-aminoimidazole carboxamide ribonucleotide (ProFAR) isomerase	K01814	phosphoribosylformimino-5-aminoimidazole carboxamide ribotide isomerase [EC:5.3.1.16]
CLUSTER4663	1	-	-	-	-
CLUSTER4664	1	-	-	-	-
CLUSTER4665	1	-	-	-	-
CLUSTER4666	1	COG3705	ATP phosphoribosyltransferase regulatory subunit HisZ	K02502	ATP phosphoribosyltransferase regulatory subunit
CLUSTER4667	1	COG0610	Type I site-specific restriction-modification system, R (restriction) subunit and related helicases ...	K01153	type I restriction enzyme, R subunit [EC:3.1.21.3]
CLUSTER4668	1	COG2856	Zn-dependent peptidase ImmA, M78 family	-	-
CLUSTER4669	1	-	-	-	-
CLUSTER4670	1	-	-	-	-
CLUSTER4671	1	-	-	-	-
CLUSTER4672	1	COG0140	Phosphoribosyl-ATP pyrophosphohydrolase	K01523	phosphoribosyl-ATP pyrophosphohydrolase [EC:3.6.1.31]
CLUSTER4673	1	-	-	-	-
CLUSTER4674	1	-	-	-	-
CLUSTER4675	1	-	-	-	-
CLUSTER4676	1	-	-	-	-
CLUSTER4677	1	COG0791	Cell wall-associated hydrolase, NlpC_P60 family	-	-
CLUSTER4678	1	-	-	-	-
CLUSTER4679	1	-	-	-	-
CLUSTER4680	1	-	-	-	-
CLUSTER4681	1	-	-	-	-
CLUSTER4682	1	-	-	-	-
CLUSTER4683	1	COG0118	Imidazoleglycerol phosphate synthase glutamine amidotransferase subunit HisH	K02501	imidazole glycerol-phosphate synthase subunit HisH [EC:4.3.2.10]
CLUSTER4684	1	-	-	-	-
CLUSTER4685	1	-	-	-	-
CLUSTER4686	1	COG2244	Membrane protein involved in the export of O-antigen and teichoic acid	K19418	membrane protein EpsK
CLUSTER4687	1	COG4694	Wobble nucleotide-excising tRNase	-	-
CLUSTER4688	1	-	-	-	-
CLUSTER4689	1	-	-	-	-
CLUSTER4690	1	-	-	-	-
CLUSTER4691	1	COG1396	Transcriptional regulator, contains XRE-family HTH domain	-	-
CLUSTER4692	1	-	-	-	-
CLUSTER4693	1	-	-	-	-
CLUSTER4694	1	COG0141	Histidinol dehydrogenase	K00013	histidinol dehydrogenase [EC:1.1.1.23]
CLUSTER4695	1	-	-	-	-
CLUSTER4696	1	COG0107	Imidazole glycerol phosphate synthase subunit HisF	K02500	imidazole glycerol-phosphate synthase subunit HisF [EC:4.3.2.10]
CLUSTER4697	1	-	-	-	-
CLUSTER4698	1	-	-	-	-
CLUSTER4699	1	-	-	-	-
CLUSTER4700	1	-	-	-	-
CLUSTER4701	1	COG5283	Phage-related tail protein	-	-
CLUSTER4702	1	COG0079	Histidinol-phosphate/aromatic aminotransferase or cobyric acid decarboxylase	K00817	histidinol-phosphate aminotransferase [EC:2.6.1.9]
CLUSTER4703	1	COG0286	Type I restriction-modification system, DNA methylase subunit	K03427	type I restriction enzyme M protein [EC:2.1.1.72]
CLUSTER4704	1	COG0286	Type I restriction-modification system, DNA methylase subunit	K03427	type I restriction enzyme M protein [EC:2.1.1.72]
CLUSTER4705	1	-	-	-	-
CLUSTER4706	1	COG0732	Restriction endonuclease S subunit	K01154	type I restriction enzyme, S subunit [EC:3.1.21.3]
CLUSTER4707	1	-	-	-	-
CLUSTER4708	1	-	-	-	-
CLUSTER4709	1	-	-	-	-
CLUSTER4710	1	COG0110	Acetyltransferase, isoleucine patch superfamily	-	-
CLUSTER4711	1	-	-	-	-
CLUSTER4712	1	-	-	-	-
CLUSTER4713	1	-	-	-	-
CLUSTER4714	1	COG0139	Phosphoribosyl-AMP cyclohydrolase	K01496	phosphoribosyl-AMP cyclohydrolase [EC:3.5.4.19]
CLUSTER4715	1	-	-	-	-
CLUSTER4716	1	-	-	-	-
CLUSTER4717	1	-	-	-	-
CLUSTER4718	1	-	-	-	-
CLUSTER4719	1	-	-	-	-
CLUSTER4720	1	COG0040	ATP phosphoribosyltransferase	K00765	ATP phosphoribosyltransferase [EC:2.4.2.17]
CLUSTER4721	1	-	-	-	-
CLUSTER4722	1	-	-	-	-
CLUSTER4723	1	COG0131	Imidazoleglycerol phosphate dehydratase HisB	K01693	imidazoleglycerol-phosphate dehydratase [EC:4.2.1.19]
CLUSTER4724	1	-	-	-	-
