# Supplementary material for: Comparative Genomics of Limosilactobacillus reuteri YLR001 Reveals Genetic Diversity and Probiotic Properties
Source: Microorganisms. 2024 Aug 10;12(8):1636. doi: 10.3390/microorganisms12081636 (PMC11356486; doi:10.3390/microorganisms12081636)
Supplement: Supplementary file 1 [file microorganisms-12-01636-s001.zip › Table S3.xlsx]

## Sheet: Table S3
Table S3 Transporters of YLR001 genome and plasmids
Gene ID	KO ID	KO Name	KO Description
gene0023	K18104	abcA	ATP-binding cassette, subfamily B, bacterial AbcA/BmrA [EC:3.6.3.44]
gene0215	K05845	opuC	osmoprotectant transport system substrate-binding protein
gene0216	K05846	opuBD	osmoprotectant transport system permease protein
gene0217	K05847	opuA	osmoprotectant transport system ATP-binding protein
gene0218	K05846	opuBD	osmoprotectant transport system permease protein
gene0222	K02072	metI	D-methionine transport system permease protein
gene0223	K02071	metN	D-methionine transport system ATP-binding protein
gene0224	K02073	metQ	D-methionine transport system substrate-binding protein
gene0268	K02761	celB	PTS system, cellobiose-specific IIC component
gene0350	K10009	-	cystine transport system permease protein
gene0351	K10010	-	cystine transport system ATP-binding protein [EC:3.6.3.-]
gene0352	K02424	fliY	cystine transport system substrate-binding protein
gene0363	K03073	secE	preprotein translocase subunit SecE
gene0427	K03070	secA	preprotein translocase subunit SecA
gene0463	K03075	secG	preprotein translocase subunit SecG
gene0479	K06726	rbsD	D-ribose pyranase [EC:5.4.99.62]
gene0575	K16013	cydD	ATP-binding cassette, subfamily C, bacterial CydD
gene0576	K16012	cydC	ATP-binding cassette, subfamily C, bacterial CydC
gene0599	K03210	yajC	preprotein translocase subunit YajC
gene0907	K03523	bioY	biotin transport system substrate-specific component
gene1160	K02015	-	iron complex transport system permease protein
gene1161	K02013	-	iron complex transport system ATP-binding protein [EC:3.6.3.34]
gene1162	K02016	-	iron complex transport system substrate-binding protein
gene1328	K03106	ffh	signal recognition particle subunit SRP54 [EC:3.6.5.4]
gene1330	K03110	ftsY	fused signal recognition particle receptor
gene1457	K02073	metQ	D-methionine transport system substrate-binding protein
gene1483	K03217	yidC	YidC/Oxa1 family membrane protein insertase
gene1576	K08483	ptsI	phosphotransferase system, enzyme I, PtsI [EC:2.7.3.9]
gene1677	K11050	cylA	multidrug/hemolysin transport system ATP-binding protein
gene1678	K11051	cylB	multidrug/hemolysin transport system permease protein
gene1744	K16785	ecfT	energy-coupling factor transport system permease protein
gene1745	K16787	ecfA2	energy-coupling factor transport system ATP-binding protein [EC:3.6.3.-]
gene1746	K16786	ecfA1	energy-coupling factor transport system ATP-binding protein [EC:3.6.3.-]
gene1754	K03076	secY	preprotein translocase subunit SecY
gene1809	K10041	-	putative glutamine transport system ATP-binding protein [EC:3.6.3.-]
gene1810	K10039	-	putative glutamine transport system substrate-binding protein
gene1811	K10040	-	putative glutamine transport system permease protein
gene1812	K10040	-	putative glutamine transport system permease protein
gene1832	K19350	lsa	lincosamide and streptogramin A transport system ATP-binding/permease protein
gene1851	K02036	pstB	phosphate transport system ATP-binding protein [EC:3.6.3.27]
gene1852	K02038	pstA	phosphate transport system permease protein
gene1853	K02037	pstC	phosphate transport system permease protein
gene1854	K02040	pstS	phosphate transport system substrate-binding protein
gene1856	K02006	cbiO	cobalt/nickel transport system ATP-binding protein
gene1857	K02008	cbiQ	cobalt/nickel transport system permease protein
gene1858	K02007	cbiM	cobalt/nickel transport system permease protein
gene1882	K02073	metQ	D-methionine transport system substrate-binding protein
gene1934	K11069	potD	spermidine/putrescine transport system substrate-binding protein
gene1935	K11070	potC	spermidine/putrescine transport system permease protein
gene1936	K11071	potB	spermidine/putrescine transport system permease protein
gene1937	K11072	potA	spermidine/putrescine transport system ATP-binding protein [EC:3.6.3.31]
gene1966	K16786	ecfA1	energy-coupling factor transport system ATP-binding protein [EC:3.6.3.-]
gene1967	K16785	ecfT	energy-coupling factor transport system permease protein
gene1976	K02775	gatC	PTS system, galactitol-specific IIC component
gene2015	K02006	cbiO	cobalt/nickel transport system ATP-binding protein
gene2016	K02008	cbiQ	cobalt/nickel transport system permease protein
gene2017	K02009	cbiN	cobalt/nickel transport protein
gene2018	K02007	cbiM	cobalt/nickel transport system permease protein
gene2268	K03217	yidC	YidC/Oxa1 family membrane protein insertase
pA_gene0033	K02072	metI	D-methionine transport system permease protein
pA_gene0034	K02071	metN	D-methionine transport system ATP-binding protein
pA_gene0035	K02073	metQ	D-methionine transport system substrate-binding protein
pB_gene0033	K08483	ptsI	phosphotransferase system, enzyme I, PtsI [EC:2.7.3.9]
