# Supplementary material for: Comparative Genomics of Limosilactobacillus reuteri YLR001 Reveals Genetic Diversity and Probiotic Properties
Source: Microorganisms. 2024 Aug 10;12(8):1636. doi: 10.3390/microorganisms12081636 (PMC11356486; doi:10.3390/microorganisms12081636)
Supplement: Supplementary file 1 [file microorganisms-12-01636-s001.zip › Table S5.xlsx]

## Sheet: Table S5
Table S5 The antistress proteins of Lactobacillus reuteri YLR001 genome
stress factors	Related proteins	Gene name or ID		KEGG
	energy-dependent intracellular proteases	clpP	gene0454 gene1715	K01358
Acid	F0F1 ATP synthase	atpC, atpD,atpG,atpA,	gene0022-gene0029	K02114,K02112,K02115,K02111
		atpH,atpF, atpE,atpB		K02113,K02109,K02110,K02108
	Sodium:proton antiporter		gene 0194, 0234, 0532, 0533, 1969	K03315,K03316
	Alkaline shock protein		gene0965, gene1359
	Alkaline phosphatase		gene2087, gene2130
	Alkaline phosphatase family protein		gene 2185
Bile	Choloylglycine hydrolase		gene0904	K01442
	Cyclopropane-fatty-acyl-phospholipid synthase	cfa	gene0142
	Manganese-dependent Inorganic pyrophosphatase	ppaC	gene0960
Temperature	Cold shock protein	cspA	gene0744,gene1803
	Heat shock protein	HSP20	gene0698
		HSP33	gene0310
	Heat shock protein HtpX	htpX	gene0276
	HrcA family transcriptional regulator	hcrA	gene0874
	Co-Chaperonin GroES	groES	gene0415
	Molecular Chaperonin GroEL	groEL	gene0416
	Molecular Chaperonin Dnak	dnaK	gene0876
	Molecular Chaperonin DnaJ	dnaJ	gene0877
Oxidation	peptide-methionine (R)-S-oxide reductase	msrB	gene0219
	Thioredoxin-disulfide reductase	trxB	gene0438, gene1240	K00384
	Thioredoxin reductase		gene1240
	Thiol reductase thioredoxin	trxA	gene0608, gene2141, gene1513	K03671
	Thioredoxin reductase	fnr	gene1961	K21567
	Thioredoxin		gene1433
	NrdH-redoxin	nrdH	gene0385 gene1401 gene0135	K06191
	NADH oxidase		gene0077
	NADH-flavin reductase		gene0192
	NADH dehydrogenase	ndh	gene 0577	K03885
	NADH peroxidase Npx		gene 1913 gene 1914
Adhesion factors	ErfK family cell surface protein		gene2156
	cell surface hydrolase		gene2153
	triosephosphate isomerase	tpiA	gene0198, gene0271, gene0459	K01803
	lipoprotein signal peptidase	lspA	gene 1049	K03101
	elongation factor Tu	tuf	gene0795	K02358
