# Supplementary material for: Comparative Genomics of Limosilactobacillus reuteri YLR001 Reveals Genetic Diversity and Probiotic Properties
Source: Microorganisms. 2024 Aug 10;12(8):1636. doi: 10.3390/microorganisms12081636 (PMC11356486; doi:10.3390/microorganisms12081636)
Supplement: Supplementary file 1 [file microorganisms-12-01636-s001.zip › Table S6.xlsx]

## Sheet: Table S6
Table S6 Complete prophage regions of YLR001 genome
Location	Prophage ID	Sample Name	Gene ID	Strand	Start	End	Description
Chr	Ph01	YLR001	gene0491	+	523254	524468	group II intron reverse transcriptase/maturase
Chr	Ph01	YLR001	gene0492	-	525646	525239	prophage protein 20
Chr	Ph01	YLR001	gene0493	-	526184	525894	prophage Lp3 protein 19, head-to-tail joining
Chr	Ph01	YLR001	gene0494	-	528391	526880	phage capsid protein
Chr	Ph01	YLR001	gene0495	-	529493	528369	phage portal protein
Chr	Ph01	YLR001	gene0496	-	531218	529512	prophage P2b protein 15, terminase large subunit
Chr	Ph01	YLR001	gene0497	-	531697	531215	terminase small subunit
Chr	Ph01	YLR001	gene0498	+	532370	533752	group II intron reverse transcriptase/maturase
Chr	Ph01	YLR001	gene0499	-	534378	533926	HNH endonuclease
Chr	Ph01	YLR001	gene0500	-	535053	534784	hypothetical protein
Chr	Ph01	YLR001	gene0501	-	536630	535206	hypothetical protein
Chr	Ph01	YLR001	gene0502	-	537458	536634	hypothetical protein
Chr	Ph01	YLR001	gene0503	-	537730	537464	hypothetical protein
Chr	Ph01	YLR001	gene0504	-	538153	537854	hypothetical protein
Chr	Ph01	YLR001	gene0505	-	538331	538185	hypothetical protein
Chr	Ph01	YLR001	gene0506	-	538577	538335	hypothetical protein
Chr	Ph01	YLR001	gene0507	-	538967	538698	AlpA family transcriptional regulator
Chr	Ph01	YLR001	gene0508	+	539122	539757	transcriptional regulator
Chr	Ph01	YLR001	gene0509	+	539975	541090	site-specific integrase
Chr	Ph01	YLR001	gene0510	+	541340	542059	DNA-binding response regulator
Chr	Ph01	YLR001	gene0511	+	542059	543546	two-component sensor histidine kinase
Chr	Ph01	YLR001	gene0512	+	543715	544575	sugar transporter
Chr	Ph01	YLR001	gene0513	-	545551	544814	Insertion sequence IS232 putative ATP-binding protein
Chr	Ph01	YLR001	gene0514	-	546773	545553	integrase
Chr	Ph01	YLR001	gene0515	-	547396	546854	acetyltransferase
Chr	Ph01	YLR001	gene0516	+	547577	548935	glucose-6-phosphate isomerase
Chr	Ph01	YLR001	gene0517	+	549012	549218	hypothetical protein
Chr	Ph01	YLR001	gene0518	-	549721	549422	hypothetical protein
Chr	Ph01	YLR001	gene0519	+	549859	550065	sugar (pentulose and hexulose) kinase
Chr	Ph01	YLR001	gene0520	-	550669	550211	transposase
Chr	Ph02	YLR001	gene0812	-	831669	830554	site-specific integrase
Chr	Ph02	YLR001	gene0813	-	832568	831951	transcriptional regulator
Chr	Ph02	YLR001	gene0814	+	832734	833006	AlpA family transcriptional regulator
Chr	Ph02	YLR001	gene0815	+	833127	833369	hypothetical protein
Chr	Ph02	YLR001	gene0816	+	833373	833519	hypothetical protein
Chr	Ph02	YLR001	gene0817	+	833551	833850	hypothetical protein
Chr	Ph02	YLR001	gene0818	+	833974	834240	hypothetical protein
Chr	Ph02	YLR001	gene0819	+	834246	835070	hypothetical protein
Chr	Ph02	YLR001	gene0820	+	835074	836498	hypothetical protein
Chr	Ph02	YLR001	gene0821	+	836651	836920	hypothetical protein
Chr	Ph02	YLR001	gene0822	+	837326	837778	HNH endonuclease
Chr	Ph02	YLR001	gene0823	+	838097	838579	terminase small subunit
Chr	Ph02	YLR001	gene0824	+	838576	840282	prophage P2b protein 15, terminase large subunit
Chr	Ph02	YLR001	gene0825	+	840301	841425	phage portal protein
Chr	Ph02	YLR001	gene0826	+	841403	842914	phage capsid protein
Chr	Ph02	YLR001	gene0827	+	843610	843900	prophage Lp3 protein 19, head-to-tail joining
Chr	Ph02	YLR001	gene0828	+	844148	844555	prophage protein 20
Chr	Ph02	YLR001	gene0829	+	844637	844759	hypothetical protein
Chr	Ph02	YLR001	gene0830	+	845165	846010	integrase
Chr	Ph03	YLR001	gene1275	-	1283772	1280563	hypothetical protein
Chr	Ph03	YLR001	gene1276	-	1286440	1283774	NLP/P60 protein
Chr	Ph03	YLR001	gene1277	-	1287328	1286453	phage tail protein
Chr	Ph03	YLR001	gene1278	-	1291984	1287344	tape measure protein
Chr	Ph03	YLR001	gene1279	-	1292572	1292216	hypothetical protein
Chr	Ph03	YLR001	gene1280	-	1293289	1292672	small major structural protein
Chr	Ph03	YLR001	gene1281	-	1293678	1293307	tail component protein
Chr	Ph03	YLR001	gene1282	-	1294115	1293678	hypothetical protein
Chr	Ph03	YLR001	gene1283	-	1294476	1294099	Phage capsid and scaffold
Chr	Ph03	YLR001	gene1284	-	1294765	1294463	phage protein DNA packaging protein
Chr	Ph03	YLR001	gene1285	-	1296011	1294836	phage capsid protein
Chr	Ph03	YLR001	gene1286	-	1296738	1296001	peptidase S14, ClpP
Chr	Ph03	YLR001	gene1287	-	1297921	1296725	phage portal protein
Chr	Ph03	YLR001	gene1288	-	1299975	1298104	Phage terminase large subunit
Chr	Ph03	YLR001	gene1289	-	1300427	1299972	phage terminase small subunit P27 family
Chr	Ph03	YLR001	gene1290	-	1301047	1300553	HNH endonuclease
Chr	Ph03	YLR001	gene1291	-	1301330	1301082	hypothetical protein
Chr	Ph03	YLR001	gene1292	-	1301559	1301389	conserved hypothetical protein
Chr	Ph03	YLR001	gene1293	-	1301789	1301667	hypothetical protein
Chr	Ph03	YLR001	gene1294	-	1302650	1302282	hypothetical protein
Chr	Ph03	YLR001	gene1295	-	1304167	1303652	hypothetical protein
Chr	Ph03	YLR001	gene1296	+	1304392	1304634	hypothetical protein
Chr	Ph03	YLR001	gene1297	-	1304929	1304618	hypothetical protein
Chr	Ph03	YLR001	gene1298	-	1305282	1304926	Holliday junction DNA helicase
Chr	Ph03	YLR001	gene1299	-	1305532	1305359	hypothetical protein
Chr	Ph03	YLR001	gene1300	-	1305917	1305594	hypothetical protein
Chr	Ph03	YLR001	gene1301	-	1306730	1305933	DNA replication protein
Chr	Ph03	YLR001	gene1302	-	1307591	1306746	hypothetical protein
Chr	Ph03	YLR001	gene1303	-	1307816	1307595	hypothetical protein
Chr	Ph03	YLR001	gene1304	-	1308231	1308025	hypothetical protein
Chr	Ph03	YLR001	gene1305	-	1308619	1308380	hypothetical protein
Chr	Ph03	YLR001	gene1306	-	1309086	1308616	hypothetical protein
Chr	Ph03	YLR001	gene1307	-	1309851	1309111	hypothetical protein
Chr	Ph03	YLR001	gene1308	+	1309994	1310527	hypothetical protein
Chr	Ph03	YLR001	gene1309	-	1310804	1310598	hypothetical protein
Chr	Ph03	YLR001	gene1310	+	1311041	1311391	XRE family transcriptional regulator
Chr	Ph03	YLR001	gene1311	+	1311393	1312151	hypothetical protein
Chr	Ph03	YLR001	gene1312	+	1312190	1312354	hypothetical protein
Chr	Ph03	YLR001	gene1313	+	1312644	1313210	hypothetical protein
Chr	Ph03	YLR001	gene1314	+	1313276	1313431	hypothetical protein
Chr	Ph03	YLR001	gene1315	-	1314060	1313428	hypothetical protein
Chr	Ph03	YLR001	gene1316	+	1314369	1314668	putative extracellular protein
Chr	Ph03	YLR001	gene1317	+	1314689	1315225	hypothetical protein
Chr	Ph03	YLR001	gene1318	+	1315237	1315407	hypothetical protein
Chr	Ph03	YLR001	gene1319	+	1315453	1315734	hypothetical protein
Chr	Ph03	YLR001	gene1320	+	1315861	1316178	hypothetical protein
Chr	Ph03	YLR001	gene1321	+	1316181	1317311	Phage integrase
Chr	Ph04	YLR001	gene1701	+	1679777	1680916	hypothetical protein
Chr	Ph04	YLR001	gene1702	+	1680918	1681469	phage-associated protein
Chr	Ph04	YLR001	gene1703	+	1681525	1683459	hypothetical protein
Chr	Ph04	YLR001	gene1704	+	1683544	1683930	hypothetical protein
Chr	Ph04	YLR001	gene1705	+	1683933	1686188	hypothetical protein
Chr	Ph04	YLR001	gene1706	+	1686401	1686682	nuclease
Chr	Ph04	YLR001	gene1707	+	1686663	1688018	DEAD/DEAH box helicase
Chr	Ph04	YLR001	gene1708	+	1688015	1688482	hypothetical protein
Chr	Ph04	YLR001	gene1709	+	1689128	1689670	terminase
Chr	Ph04	YLR001	gene1710	+	1689670	1690896	lactate dehydrogenase
Chr	Ph04	YLR001	gene1711	+	1690969	1691589	hypothetical protein
Chr	Ph04	YLR001	gene1712	+	1691592	1691798	DUF5049 domain-containing protein
Chr	Ph04	YLR001	gene1713	+	1691841	1693460	terminase
Chr	Ph04	YLR001	gene1714	+	1693489	1694754	phage portal protein, HK97 family
Chr	Ph04	YLR001	gene1715	+	1694751	1695422	peptidase
Chr	Ph04	YLR001	gene1716	+	1695441	1696619	phage capsid protein
Chr	Ph04	YLR001	gene1717	+	1696636	1696914	hypothetical protein
Chr	Ph04	YLR001	gene1718	+	1696914	1697297	head-tail adaptor
Chr	Ph04	YLR001	gene1719	+	1697284	1697697	primase
Chr	Ph04	YLR001	gene1720	+	1697694	1698572	1,4-beta-N-acetylmuramidase
Chr	Ph04	YLR001	gene1721	+	1698839	1699072	hypothetical protein
Chr	Ph04	YLR001	gene1722	+	1699108	1700769	serine recombinase
Chr	Ph04	YLR001	gene1723	+	1700762	1702339	DNA recombinase
Chr	Ph04	YLR001	gene1724	-	1703046	1702501	Nicotinamidase
Chr	Ph04	YLR001	gene1725	-	1704487	1703057	nicotinate phosphoribosyltransferase
Chr	Ph04	YLR001	gene1726	-	1705308	1704592	Nudix-related transcriptional regulator NrtR
Chr	Ph04	YLR001	gene1727	-	1707108	1705732	RNA methyltransferase, TrmA family
Chr	Ph04	YLR001	gene1728	-	1707561	1707196	Death on curing protein, Doc toxin
